# Supplementary material for: Mutational analysis of epidermal and hyperproliferative type I keratins in mild and moderate psoriasis vulgaris patients: a possible role in the pathogenesis of psoriasis along with disease severity
Source: Hum Genomics. 2018 May 21;12:27. doi: 10.1186/s40246-018-0158-2 (PMC5963134; doi:10.1186/s40246-018-0158-2)
Supplement: Supplementary file 2 — Table S1. K14, K10, K16, and K17 missense mutated variants retrieved from ExAC database. The mutated sequences identical both in our study and ExAC database are indicated by boldfaced words. (XLSX 54 kb) [file 40246_2018_158_MOESM2_ESM.xlsx]

## Sheet: K14
Table S1: K14, K10, K16 and K17 missense mutated variants retrieved from ExAC database.
The mutated sequences identical both in our study and ExAC database are indicated by bolded words.
Chrom	Position	RSID	Protein Consequence	Transcript Consequence	Annotation	Allele Frequency
17	39738701	rs138275786	p.Arg469Cys	c.1405C>T	missense	0.0004622
17	39738707	.	p.Val467Ile	c.1399G>A	missense	4.084e-05
17	39738752	rs11551760	p.Val452Ile	c.1354G>A	missense	0.02354
17	39738761	rs139800658	p.Arg449Cys	c.1345C>T	missense	3.692e-05
17	39738769	.	p.Arg446His	c.1337G>A	missense	7.627e-05
17	39739363	rs149391578	p.Ser435Leu	c.1304C>T	missense	8.253e-06
17	39739520	rs146367520	p.Thr414Asn	c.1241C>A	missense	8.256e-06
17	39739524	rs59780231	p.Ala413Thr	c.1237G>A	missense	0.01838
17	39739536	.	p.Glu409Gln	c.1225G>C	missense	8.254e-06
17	39739541	.	p.Arg407Gln	c.1220G>A	missense	8.254e-06
17	39739551	.	p.Val404Met	c.1210G>A	missense	3.301e-05
17	39739575	.	p.Gln396Glu	c.1186C>G	missense	8.25e-06
17	39739587	.	p.Glu392Lys	c.1174G>A	missense	8.248e-06
17	39739598	rs58645163	p.Arg388His	c.1163G>A	missense	0.0001155
17	39739599	rs59966597	p.Arg388Cys	c.1162C>T	missense	8.248e-06
17	39739601	.	p.Leu387His	c.1160T>A	missense	8.248e-06
17	39739617	.	p.Glu382Lys	c.1144G>A	missense	8.247e-06
17	39739623	.	p.Val380Met	c.1138G>A	missense	1.649e-05
17	39739626	.	p.Ser379Gly	c.1135A>G	missense	3.299e-05
17	39739634	.	p.Met376Lys	c.1127T>A	missense	8.246e-06
17	39739655	.	p.Gln369Pro	c.1106A>C	missense	8.247e-06
17	39739659	.	p.Met368Leu	c.1102A>T	missense	8.246e-06
17	39739667	.	p.Arg365His	c.1094G>A	missense	8.247e-06
17	39739668	.	p.Arg365Cys	c.1093C>T	missense	1.649e-05
17	39739679	.	p.Glu361Gly	c.1082A>G	missense	1.65e-05
17	39739680	.	p.Glu361Lys	c.1081G>A	missense	1.65e-05
17	39739690	.	p.Asn357Lys	c.1071C>G	missense	8.251e-06
17	39739706	.	p.Lys352Arg	c.1055A>G	missense	8.252e-06
17	39739805	.	p.Met351Val	c.1051A>G	missense	8.239e-06
17	39739835	.	p.Leu341Val	c.1021C>G	missense	8.238e-06
17	39739836	.	p.Asn340Lys	c.1020C>A	missense	8.238e-06
17	39739843	.	p.Met338Arg	c.1013T>G	missense	0.00014
17	39739843	.	p.Met338Thr	c.1013T>C	missense	8.238e-06
17	39739849	.	p.Arg336His	c.1007G>A	missense	4.943e-05
17	39739850	.	p.Arg336Cys	c.1006C>T	missense	8.238e-05
17	39739853	.	p.Arg335Trp	c.1003C>T	missense	3.295e-05
17	39739861	.	p.Ser332Leu	c.995C>T	missense	4.119e-05
17	39739865	.	p.Ile331Leu	c.991A>C	missense	8.237e-06
17	39739867	rs151161753	p.Glu330Ala	c.989A>C	missense	3.295e-05
17	39739868	.	p.Glu330Lys	c.988G>A	missense	2.471e-05
17	39739877	.	p.Gly327Ser	c.979G>A	missense	3.295e-05
17	39739879	.	p.Ser326Asn	c.977G>A	missense	8.237e-06
17	39739910	.	p.Glu316Lys	c.946G>A	missense	8.237e-06
17	39739912	.	p.Arg315Leu	c.944G>T	missense	8.237e-06
17	39739912	.	p.Arg315His	c.944G>A	missense	8.237e-06
17	39739913	.	p.Arg315Cys	c.943C>T	missense	2.471e-05
17	39739921	.	p.Glu312Ala	c.935A>C	missense	8.237e-06
17	39739922	.	p.Glu312Lys	c.934G>A	missense	8.237e-06
17	39739925	.	p.Glu311Lys	c.931G>A	missense	8.237e-06
17	39740025	.	p.Trp305Leu	c.914G>T	missense	1.647e-05
17	39740043	.	p.Arg299His	c.896G>A	missense	8.236e-06
17	39740058	.	p.Met294Thr	c.881T>C	missense	3.295e-05
17	39740065	.	p.Glu292Lys	c.874G>A	missense	1.647e-05
17	39740067	.	p.Tyr291Cys	c.872A>G	missense	8.236e-06
17	39740070	.	p.Gln290Leu	c.869A>T	missense	8.236e-06
17	39740076	.	p.Arg288His	c.863G>A	missense	8.236e-06
17	39740077	.	p.Arg288Cys	c.862C>T	missense	8.236e-06
17	39740083	.	p.Glu286Gln	c.856G>C	missense	4.118e-05
17	39740094	.	p.Arg282His	c.845G>A	missense	8.237e-06
17	39740094	.	p.Arg282Leu	c.845G>T	missense	4.118e-05
17	39740095	.	p.Arg282Cys	c.844C>T	missense	8.237e-06
17	39740101	rs186369798	p.Leu280Met	c.838C>A	missense	1.647e-05
17	39740107	.	p.Val278Leu	c.832G>C	missense	8.237e-06
17	39740107	.	p.Val278Met	c.832G>A	missense	2.471e-05
17	39740119	.	p.Ala274Thr	c.820G>A	missense	1.647e-05
17	39740149	.	p.Val264Met	c.790G>A	missense	8.239e-06
17	39740155	.	p.Gly262Ser	c.784G>A	missense	8.239e-06
17	39740514	.	p.Glu254Gln	c.760G>C	missense	8.25e-06
17	39740514	.	p.Glu254Lys	c.760G>A	missense	8.25e-06
17	39740525	.	p.Lys250Thr	c.749A>C	missense	8.245e-06
17	39740532	.	p.Tyr248His	c.742T>C	missense	8.243e-06
17	39740535	.	p.Ala247Thr	c.739G>A	missense	0.0009643
17	39740558	.	p.Ile239Asn	c.716T>A	missense	8.239e-06
17	39740558	.	p.Ile239Thr	c.716T>C	missense	8.239e-06
17	39740582	.	p.Ala231Val	c.692C>T	missense	8.239e-06
17	39740596	.	p.Asp226Glu	c.678C>G	missense	8.238e-06
17	39740610	.	p.Arg222Cys	c.664C>T	missense	2.472e-05
17	39740618	.	p.Asn219Ser	c.656A>G	missense	8.238e-06
17	39740629	rs75795684	p.Glu215Asp	c.645A>C	missense	8.239e-06
17	39740642	.	p.Arg211His	c.632G>A	missense	3.297e-05
17	39740642	.	p.Arg211Leu	c.632G>T	missense	2.473e-05
17	39740643	.	p.Arg211Cys	c.631C>T	missense	2.473e-05
17	39740643	.	p.Arg211Ser	c.631C>A	missense	8.242e-06
17	39740643	.	p.Arg211Gly	c.631C>G	missense	8.242e-06
17	39740661	.	p.Glu205Lys	c.613G>A	missense	8.249e-06
17	39741234	.	p.Arg201Cys	c.601C>T	missense	5.774e-05
17	39741254	.	p.Arg194His	c.581G>A	missense	2.473e-05
17	39741255	.	p.Arg194Cys	c.580C>T	missense	8.245e-06
17	39741266	.	p.Ile190Thr	c.569T>C	missense	8.244e-06
17	39741269	.	p.Gln189Arg	c.566A>G	missense	8.245e-06
17	39741275	.	p.Leu187Pro	c.560T>C	missense	8.245e-06
17	39741284	.	p.Ala184Asp	c.551C>A	missense	1.649e-05
17	39741294	.	p.Val181Met	c.541G>A	missense	8.249e-06
17	39741296	.	p.Thr180Lys	c.539C>A	missense	9.899e-05
17	39741307	.	p.Ile176Met	c.528T>G	missense	8.259e-06
17	39742569	.	p.Arg173Met	c.518G>T	missense	8.236e-06
17	39742579	.	p.Glu170Lys	c.508G>A	missense	8.236e-06
17	39742581	.	p.Ile169Thr	c.506T>C	missense	0.000906
17	39742586	.	p.Lys167Asn	c.501G>T	missense	2.471e-05
17	39742618	.	p.Ala157Pro	c.469G>C	missense	2.472e-05
17	39742623	.	p.Arg155Gln	c.464G>A	missense	1.647e-05
17	39742624	rs146346549	p.Arg155Trp	c.463C>T	missense	0.0001153
17	39742631	rs138397561	p.Gln152His	c.456G>C	missense	1.647e-05
17	39742645	rs58378809	p.Arg148Gly	c.442C>G	missense	8.237e-06
17	39742653	.	p.Val145Ala	c.434T>C	missense	2.471e-05
17	39742663	rs146142399	p.Asp142Asn	c.424G>A	missense	0.0001318
17	39742666	rs140007714	p.Ala141Thr	c.421G>A	missense	8.237e-06
17	39742759	.	p.Leu110Val	c.328C>G	missense	8.24e-06
17	39742763	.	p.Asp108Glu	c.324T>A	missense	8.24e-06
17	39742773	.	p.Ala105Gly	c.314C>G	missense	2.473e-05
17	39742774	.	p.Ala105Pro	c.313G>C	missense	8.244e-06
17	39742780	.	p.Gly103Ser	c.307G>A	missense	8.244e-06
17	39742782	.	p.Gly102Ala	c.305G>C	missense	8.25e-06
17	39742785	.	p.Gly101Ala	c.302G>C	missense	1.65e-05
17	39742806	.	p.Ala94Val	c.281C>T	missense	8.29e-06
17	39742807	rs3826550	p.Ala94Thr	c.280G>A	missense	0.3525
17	39742821	.	p.Gly89Ala	c.266G>C	missense	8.436e-06
17	39742839	.	p.Gly83Ala	c.248G>C	missense	1.715e-05
17	39742840	.	p.Gly83Ser	c.247G>A	missense	8.587e-06
17	39742851	.	p.Ser79Asn	c.236G>A	missense	9.326e-06
17	39742864	.	p.Ser75Gly	c.223A>G	missense	9.83e-06
17	39742866	.	p.Ser74Asn	c.221G>A	missense	1.021e-05
17	39742872	.	p.Gly72Val	c.215G>T	missense	1.054e-05
17	39742872	.	p.Gly72Asp	c.215G>A	missense	2.108e-05
17	39742875	.	p.Gly71Asp	c.212G>A	missense	1.097e-05
17	39742876	.	p.Gly71Ser	c.211G>A	missense	3.285e-05
17	39742881	.	p.Tyr69Cys	c.206A>G	missense	2.193e-05
17	39742885	rs142137272	p.Gly68Ser	c.202G>A	missense	0.002289
17	39742887	.	p.Gly67Asp	c.200G>A	missense	1.196e-05
17	39742891	.	p.Gly66Trp	c.196G>T	missense	1.178e-05
17	39742899	rs6503640	p.Cys63Tyr	c.188G>A	missense	0.9971
17	39742911	.	p.Ser59Phe	c.176C>T	missense	1.652e-05
17	39742921	rs117484558	p.Arg56Cys	c.166C>T	missense	0.009031
17	39742927	.	p.Ser54Pro	c.160T>C	missense	3.522e-05
17	39742948	.	p.Gly47Arg	c.139G>A	missense	0.0002021
17	39742953	.	p.Thr45Ile	c.134C>T	missense	0.0007813
17	39742956	.	p.Ser44Asn	c.131G>A	missense	2.108e-05
17	39742965	.	p.Arg41His	c.122G>A	missense	0.000181
17	39742966	.	p.Arg41Cys	c.121C>T	missense	0.0005865
17	39742987	.	p.Val34Ile	c.100G>A	missense	0.000226
17	39742999	.	p.Arg30Cys	c.88C>T	missense	0.005055
17	39743032	.	p.Gly19Ser	c.55G>A	missense	0.0001642
17	39743070	.	p.Arg6His	c.17G>A	missense	0.0001168
17	39743071	.	p.Arg6Cys	c.16C>T	missense	4.609e-05
17	39743074	.	p.Ser5Gly	c.13A>G	missense	2.275e-05

## Sheet: K10
Table S1: K14, K10, K16 and K17 missense mutated variants retrieved from ExAC database.
The mutated sequences identical both in our study and ExAC database are indicated by bolded words.
Chrom	Position	RSID	Protein Consequence	Transcript Consequence	Annotation	Allele Frequency
17	38974733	.	p.Tyr584His	c.1750T>C	missense	3.367e-05
17	38975048	.	p.Lys580Arg	c.1739A>G	missense	8.861e-06
17	38975049	.	p.Lys580Glu	c.1738A>G	missense	8.862e-06
17	38975051	.	p.Ser579Phe	c.1736C>T	missense	8.865e-06
17	38975052	.	p.Ser579Pro	c.1735T>C	missense	1.773e-05
17	38975060	.	p.Glu576Gly	c.1727A>G	missense	8.885e-06
17	38975063	.	p.Gly575Val	c.1724G>T	missense	0.0007385
17	38975079	.	p.Ser570Pro	c.1708T>C	missense	8.995e-06
17	38975081	.	p.Ser569Phe	c.1706C>T	missense	2.709e-05
17	38975087	.	p.Lys567Arg	c.1700A>G	missense	1.825e-05
17	38975090	.	p.His566Arg	c.1697A>G	missense	9.504e-06
17	38975099	.	p.Ser563Asn	c.1688G>A	missense	5.598e-05
17	38975100	.	p.Ser563Gly	c.1687A>G	missense	1.142e-05
17	38975120	.	p.Gly556Glu	c.1667G>A	missense	4.009e-05
17	38975124	.	p.Gly555Ser	c.1663G>A	missense	1.02e-05
17	38975127	.	p.Gly554Ser	c.1660G>A	missense	1.04e-05
17	38975135	.	p.Ser551Ile	c.1652G>T	missense	1.167e-05
17	38975141	.	p.Gly549Ala	c.1646G>C	missense	2.842e-05
17	38975147	.	p.Ser547Tyr	c.1640C>A	missense	0.0188
17	38975149	.	p.Ser546Arg	c.1638C>A	missense	0.0175
17	38975166	.	p.Gly541Ser	c.1621G>A	missense	0.0007318
17	38975181	.	p.Gly536Ser	c.1606G>A	missense	9.649e-05
17	38975190	rs184159044	p.Gly533Ser	c.1597G>A	missense	0.0001979
17	38975263	.	p.Ser508Arg	c.1524C>G	missense	0.0004236
17	38975328	rs17855579	p.His487Tyr	c.1459C>T	missense	0.711
17	38975354	.	p.Ser478Phe	c.1433C>T	missense	5.11e-05
17	38975361	.	p.Gly476Arg	c.1426G>A	missense	0.0002437
17	38975369	.	p.Tyr473Ser	c.1418A>C	missense	0.0007045
17	38975376	.	p.Gly471Arg	c.1411G>C	missense	0.0004045
17	38975393	.	p.Gly465Asp	c.1394G>A	missense	2.496e-05
17	38975394	.	p.Gly465Ser	c.1393G>A	missense	1.215e-05
17	38975408	.	p.Gly460Glu	c.1379G>A	missense	9.921e-05
17	38975772	.	p.Gly457Glu	c.1370G>A	missense	1.648e-05
17	38975774	.	p.Glu456Asp	c.1368G>C	missense	8.241e-06
17	38975778	.	p.Gly455Glu	c.1364G>A	missense	8.24e-06
17	38975778	.	p.Gly455Ala	c.1364G>C	missense	8.24e-06
17	38975793	.	p.Arg450His	c.1349G>A	missense	3.295e-05
17	38975794	.	p.Arg450Cys	c.1348C>T	missense	3.295e-05
17	38975801	.	p.Gln447His	c.1341A>T	missense	8.237e-06
17	38975810	.	p.Asn444Lys	c.1332T>G	missense	3.295e-05
17	38975815	.	p.Glu443Lys	c.1327G>A	missense	8.236e-06
17	38975833	.	p.Asp437Asn	c.1309G>A	missense	8.236e-06
17	38975844	.	p.Gln433Arg	c.1298A>G	missense	8.236e-06
17	38975863	.	p.Cys427Gly	c.1279T>G	missense	7.413e-05
17	38975884	.	p.Gln420Lys	c.1258C>A	missense	8.236e-06
17	38975888	.	p.Leu418Phe	c.1254G>C	missense	8.236e-06
17	38975892	.	p.Gln417Leu	c.1250A>T	missense	8.236e-06
17	38975904	.	p.Ala413Val	c.1238C>T	missense	8.236e-06
17	38975914	rs143780054	p.Gln410Glu	c.1228C>G	missense	1.647e-05
17	38975933	.	p.Gln403His	c.1209G>C	missense	0.0001071
17	38975950	.	p.Gly398Arg	c.1192G>C	missense	8.238e-06
17	38975962	.	p.Ala394Thr	c.1180G>A	missense	1.648e-05
17	38975984	.	p.Lys386Asn	c.1158A>C	missense	8.257e-06
17	38976316	rs146855016	p.Gln380His	c.1140G>C	missense	4.124e-05
17	38976322	.	p.Glu378Asp	c.1134A>C	missense	8.247e-06
17	38976326	.	p.Ile377Thr	c.1130T>C	missense	8.247e-06
17	38976330	.	p.Glu376Gln	c.1126G>C	missense	8.247e-06
17	38976341	.	p.Val372Ala	c.1115T>C	missense	1.649e-05
17	38976347	.	p.Arg370His	c.1109G>A	missense	8.245e-06
17	38976361	.	p.Ile365Met	c.1095T>G	missense	8.244e-06
17	38976411	.	p.Thr349Ala	c.1045A>G	missense	1.65e-05
17	38976522	.	p.Asn341Tyr	c.1021A>T	missense	8.241e-06
17	38976528	.	p.Trp339Arg	c.1015T>C	missense	8.24e-06
17	38976537	rs140697702	p.Ala336Thr	c.1006G>A	missense	1.648e-05
17	38976543	.	p.Lys334Glu	c.1000A>G	missense	1.648e-05
17	38976543	.	p.Lys334Gln	c.1000A>C	missense	3.295e-05
17	38976588	.	p.Asn319Asp	c.955A>G	missense	8.237e-06
17	38976617	.	p.Ala309Val	c.926C>T	missense	8.237e-06
17	38976659	.	p.Arg295Gln	c.884G>A	missense	2.471e-05
17	38976675	.	p.Glu290Lys	c.868G>A	missense	8.237e-06
17	38976765	.	p.Glu289Gln	c.865G>C	missense	8.236e-06
17	38976771	rs150918499	p.His287Tyr	c.859C>T	missense	8.237e-06
17	38976788	.	p.Ala281Gly	c.842C>G	missense	2.471e-05
17	38976800	.	p.Thr277Ser	c.830C>G	missense	8.236e-06
17	38976803	.	p.Leu276Arg	c.827T>G	missense	8.236e-06
17	38976812	.	p.Ile273Thr	c.818T>C	missense	8.236e-06
17	38976820	.	p.Glu270Asp	c.810G>T	missense	8.236e-06
17	38976821	.	p.Glu270Ala	c.809A>C	missense	8.236e-06
17	38976822	.	p.Glu270Lys	c.808G>A	missense	8.236e-06
17	38976828	.	p.Asp268His	c.802G>C	missense	8.236e-06
17	38976854	.	p.Leu259Pro	c.776T>C	missense	8.236e-06
17	38976863	.	p.Arg256His	c.767G>A	missense	8.236e-06
17	38976888	.	p.Val248Met	c.742G>A	missense	0.0001153
17	38976891	.	p.Ser247Cys	c.739A>T	missense	8.237e-06
17	38976896	.	p.Arg245His	c.734G>A	missense	6.59e-05
17	38976897	.	p.Arg245Ser	c.733C>A	missense	8.238e-06
17	38976905	.	p.Val242Ala	c.725T>C	missense	3.295e-05
17	38976906	.	p.Val242Leu	c.724G>T	missense	8.239e-06
17	38976914	.	p.Glu239Gly	c.716A>G	missense	8.241e-06
17	38976917	.	p.Tyr238Cys	c.713A>G	missense	2.473e-05
17	38977293	.	p.Arg235Thr	c.704G>C	missense	8.285e-06
17	38977317	.	p.Ala227Asp	c.680C>A	missense	2.478e-05
17	38977324	.	p.Asp225Asn	c.673G>A	missense	8.259e-06
17	38977337	.	p.Ile220Met	c.660C>G	missense	8.26e-06
17	38977344	.	p.Ala218Val	c.653C>T	missense	0.0002396
17	38977354	.	p.Thr215Ala	c.643A>G	missense	8.273e-06
17	38978212	.	p.Gln209Pro	c.626A>C	missense	8.242e-06
17	38978216	.	p.Asn208Tyr	c.622A>T	missense	2.472e-05
17	38978228	.	p.Asp204Asn	c.610G>A	missense	1.647e-05
17	38978228	.	p.Asp204His	c.610G>C	missense	8.237e-06
17	38978257	.	p.Arg194His	c.581G>A	missense	4.942e-05
17	38978258	.	p.Arg194Cys	c.580C>T	missense	1.647e-05
17	38978263	.	p.Glu192Gly	c.575A>G	missense	8.237e-06
17	38978264	rs142767279	p.Glu192Lys	c.574G>A	missense	2.471e-05
17	38978268	.	p.Gln190His	c.570G>C	missense	3.295e-05
17	38978297	rs1132258	p.Trp181Arg	c.541T>C	missense	1.647e-05
17	38978302	.	p.Lys179Thr	c.536A>C	missense	8.236e-06
17	38978303	.	p.Lys179Glu	c.535A>G	missense	8.236e-06
17	38978324	.	p.Tyr172His	c.514T>C	missense	2.471e-05
17	38978344	.	p.Arg165Gln	c.494G>A	missense	1.647e-05
17	38978345	.	p.Arg165Trp	c.493C>T	missense	8.236e-06
17	38978362	.	p.Ser159Cys	c.476C>G	missense	8.237e-06
17	38978371	rs58075662	p.Arg156His	c.467G>A	missense	8.238e-06
17	38978373	.	p.Asp155Glu	c.465C>A	missense	1.648e-05
17	38978410	.	p.Ser143Tyr	c.428C>A	missense	6.64e-05
17	38978413	.	p.Leu142Pro	c.425T>C	missense	8.304e-06
17	38978444	.	p.Gly132Ser	c.394G>A	missense	8.416e-06
17	38978447	.	p.Phe131Ile	c.391T>A	missense	9.3e-05
17	38978449	.	p.Gly130Asp	c.389G>A	missense	8.443e-06
17	38978456	.	p.Gly128Arg	c.382G>A	missense	2.541e-05
17	38978462	rs77919366	p.Gly126Ser	c.376G>A	missense	0.1974
17	38978467	.	p.Gly124Val	c.371G>T	missense	6.725e-05
17	38978474	.	p.Phe122Leu	c.364T>C	missense	8.404e-06
17	38978490	.	p.Ser116Arg	c.348C>A	missense	8.348e-06
17	38978492	.	p.Ser116Gly	c.346A>G	missense	8.339e-06
17	38978500	.	p.Gly113Asp	c.338G>A	missense	4.145e-05
17	38978516	.	p.Gly108Arg	c.322G>A	missense	1.655e-05
17	38978533	rs114467326	p.Phe102Ser	c.305T>C	missense	0.0008793
17	38978536	rs4261597	p.Ile101Ser	c.302T>G	missense	0.9988
17	38978565	.	p.Ser91Arg	c.273T>A	missense	8.456e-06
17	38978581	rs117610737	p.Arg86His	c.257G>A	missense	0.001377
17	38978618	.	p.Tyr74His	c.220T>C	missense	8.456e-06
17	38978623	.	p.Gly72Asp	c.215G>A	missense	8.435e-06
17	38978638	.	p.Phe67Ser	c.200T>C	missense	2.517e-05
17	38978638	.	p.Phe67Tyr	c.200T>A	missense	8.39e-06
17	38978648	.	p.Gly64Arg	c.190G>A	missense	8.355e-06
17	38978651	.	p.Gly63Cys	c.187G>T	missense	1.669e-05
17	38978654	.	p.Ser62Thr	c.184T>A	missense	2.503e-05
17	38978659	.	p.Gly60Ala	c.179G>C	missense	8.327e-06
17	38978662	.	p.Arg59His	c.176G>A	missense	7.488e-05
17	38978668	.	p.Phe57Cys	c.170T>G	missense	8.303e-06
17	38978675	.	p.Gly55Ser	c.163G>A	missense	8.3e-06
17	38978677	.	p.Gly54Asp	c.161G>A	missense	8.3e-06
17	38978680	rs146835683	p.Ser53Asn	c.158G>A	missense	0.0002407
17	38978690	.	p.Gly50Arg	c.148G>A	missense	8.295e-06
17	38978695	.	p.Ser48Thr	c.143G>C	missense	8.296e-06
17	38978708	rs145403476	p.Gly44Arg	c.130G>C	missense	8.302e-06
17	38978710	.	p.Leu43Pro	c.128T>C	missense	8.303e-06
17	38978713	rs142050024	p.Ser42Phe	c.125C>T	missense	0.0005481
17	38978718	.	p.Lys40Asn	c.120A>T	missense	8.309e-06
17	38978720	.	p.Lys40Gln	c.118A>C	missense	8.309e-06
17	38978722	.	p.Ser39Asn	c.116G>A	missense	8.313e-06
17	38978740	rs151149062	p.Ser33Phe	c.98C>T	missense	0.0003085
17	38978741	rs141187850	p.Ser33Thr	c.97T>A	missense	8.336e-05
17	38978759	.	p.Gly27Arg	c.79G>A	missense	8.338e-06
17	38978764	.	p.Cys25Phe	c.74G>T	missense	2.51e-05
17	38978767	.	p.Gly24Glu	c.71G>A	missense	9.713e-05
17	38978771	.	p.Gly23Arg	c.67G>C	missense	2.515e-05
17	38978789	.	p.Gly17Arg	c.49G>A	missense	8.38e-06
17	38978791	rs146957992	p.Ser16Asn	c.47G>A	missense	0.000176
17	38978794	rs28411890	p.Arg15His	c.44G>A	missense	0.0008469
17	38978827	rs142158041	p.Arg4Pro	c.11G>C	missense	0.000143
17	38978827	rs142158041	p.Arg4Gln	c.11G>A	missense	3.364e-05

## Sheet: K16
Table S1: K14, K10, K16 and K17 missense mutated variants retrieved from ExAC database.
The mutated sequences identical both in our study and ExAC database are indicated by bolded words.
Chrom	Position	RSID	Protein Consequence	Transcript Consequence	Annotation	Allele Frequency
17	39766202	.	p.Gln469His	c.1407G>C	missense	2.59e-05
17	39766212	.	p.Ser466Ile	c.1397G>T	missense	2.568e-05
17	39766221	.	p.Ser463Asn	c.1388G>A	missense	8.518e-06
17	39766240	.	p.Pro457Ser	c.1369C>T	missense	8.488e-06
17	39766242	rs140398655	p.Arg456Gln	c.1367G>A	missense	2.548e-05
17	39766245	.	p.Thr455Ile	c.1364C>T	missense	1.697e-05
17	39766251	.	p.Arg453His	c.1358G>A	missense	4.257e-05
17	39766251	.	p.Arg453Leu	c.1358G>T	missense	1.703e-05
17	39766252	rs150387381	p.Arg453Ser	c.1357C>A	missense	7.671e-05
17	39766252	rs150387381	p.Arg453Cys	c.1357C>T	missense	0.0001279
17	39766257	.	p.Ser451Leu	c.1352C>T	missense	3.418e-05
17	39766266	rs148936519	p.Ser448Leu	c.1343C>T	missense	8.586e-05
17	39766269	.	p.Ser447Cys	c.1340C>G	missense	7.731e-05
17	39766445	.	p.Glu442Gln	c.1324G>C	missense	8.319e-06
17	39766447	.	p.Arg441His	c.1322G>A	missense	1.663e-05
17	39766448	.	p.Arg441Cys	c.1321C>T	missense	1.664e-05
17	39766456	.	p.Tyr438Cys	c.1313A>G	missense	8.306e-06
17	39766465	.	p.Gly435Ala	c.1304G>C	missense	8.301e-06
17	39766483	.	p.Ser429Tyr	c.1286C>A	missense	6.633e-05
17	39766483	.	p.Ser429Phe	c.1286C>T	missense	8.291e-06
17	39766593	.	p.Glu424Lys	c.1270G>A	missense	8.27e-06
17	39766599	.	p.Glu422Lys	c.1264G>A	missense	8.268e-06
17	39766607	rs138288025	p.Arg419His	c.1256G>A	missense	4.133e-05
17	39766607	rs138288025	p.Arg419Leu	c.1256G>T	missense	8.266e-06
17	39766608	rs138335461	p.Arg419Cys	c.1255C>T	missense	0.0001157
17	39766610	.	p.Arg418His	c.1253G>A	missense	2.479e-05
17	39766611	rs56259134	p.Arg418Cys	c.1252C>T	missense	0.009798
17	39766637	.	p.Arg409Gln	c.1226G>A	missense	1.651e-05
17	39766638	rs148365727	p.Arg409Trp	c.1225C>T	missense	0.0006357
17	39766638	rs148365727	p.Arg409Gly	c.1225C>G	missense	8.256e-06
17	39766640	.	p.Thr408Met	c.1223C>T	missense	2.477e-05
17	39766647	.	p.Val406Met	c.1216G>A	missense	8.256e-06
17	39766652	.	p.Leu404Pro	c.1211T>C	missense	8.255e-06
17	39766662	.	p.Gln401Glu	c.1201C>G	missense	4.952e-05
17	39766679	.	p.Gln395Leu	c.1184A>T	missense	8.254e-06
17	39766680	.	p.Gln395Glu	c.1183C>G	missense	8.254e-06
17	39766694	.	p.Arg390Pro	c.1169G>C	missense	1.652e-05
17	39766695	rs141569849	p.Arg390Cys	c.1168C>T	missense	0.002907
17	39766710	.	p.Gln385Lys	c.1153C>A	missense	2.479e-05
17	39766713	.	p.Glu384Lys	c.1150G>A	missense	1.653e-05
17	39766727	.	p.Ile379Thr	c.1136T>C	missense	8.271e-06
17	39766734	.	p.Gly377Arg	c.1129G>A	missense	8.274e-06
17	39766755	.	p.Met370Val	c.1108A>G	missense	0.0002321
17	39766766	rs150916635	p.Gly366Asp	c.1097G>A	missense	0.0001164
17	39766767	.	p.Gly366Cys	c.1096G>T	missense	5.819e-05
17	39766777	.	p.Glu362Asp	c.1086G>T	missense	4.166e-05
17	39766799	.	p.Ala355Val	c.1064C>T	missense	8.399e-06
17	39766800	.	p.Ala355Thr	c.1063G>A	missense	8.401e-06
17	39766801	rs59328451	p.Lys354Asn	c.1062A>T	missense	0.000303
17	39767111	.	p.Ser352Cys	c.1054A>T	missense	8.268e-06
17	39767126	.	p.Leu347Met	c.1039C>A	missense	8.257e-06
17	39767147	.	p.Leu340Phe	c.1018C>T	missense	1.651e-05
17	39767150	.	p.Val339Met	c.1015G>A	missense	8.252e-06
17	39767152	.	p.Arg338Lys	c.1013G>A	missense	8.252e-06
17	39767155	rs141910921	p.Arg337Gln	c.1010G>A	missense	0.0001155
17	39767156	rs143438105	p.Arg337Trp	c.1009C>T	missense	0.0001403
17	39767164	.	p.Thr334Met	c.1001C>T	missense	3.299e-05
17	39767174	.	p.Ser331Gly	c.991A>G	missense	8.245e-06
17	39767176	rs140407898	p.Arg330Leu	c.989G>T	missense	7.42e-05
17	39767176	rs140407898	p.Arg330His	c.989G>A	missense	1.649e-05
17	39767176	rs140407898	p.Arg330Pro	c.989G>C	missense	1.649e-05
17	39767177	.	p.Arg330Cys	c.988C>T	missense	3.298e-05
17	39767195	.	p.Glu324Lys	c.970G>A	missense	1.648e-05
17	39767209	.	p.Val319Ala	c.956T>C	missense	8.24e-06
17	39767225	.	p.Glu314Lys	c.940G>A	missense	1.648e-05
17	39767228	rs145560912	p.Glu313Lys	c.937G>A	missense	4.119e-05
17	39767324	.	p.Ser310Arg	c.930C>G	missense	1.647e-05
17	39767338	rs112891689	p.Thr306Ala	c.916A>G	missense	0.0008895
17	39767344	.	p.Ala304Thr	c.910G>A	missense	1.647e-05
17	39767349	.	p.Arg302Lys	c.905G>A	missense	8.236e-06
17	39767352	.	p.Arg301His	c.902G>A	missense	2.471e-05
17	39767353	rs140428349	p.Arg301Cys	c.901C>T	missense	1.647e-05
17	39767357	.	p.Lys299Asn	c.897A>T	missense	8.236e-06
17	39767361	.	p.Glu298Gly	c.893A>G	missense	3.295e-05
17	39767367	rs145649029	p.Met296Thr	c.887T>C	missense	0.0009637
17	39767374	.	p.Glu294Lys	c.880G>A	missense	1.647e-05
17	39767383	.	p.Asp291His	c.871G>C	missense	2.471e-05
17	39767386	.	p.Arg290Ser	c.868C>A	missense	3.295e-05
17	39767386	.	p.Arg290Cys	c.868C>T	missense	3.295e-05
17	39767388	.	p.Met289Thr	c.866T>C	missense	8.236e-06
17	39767403	rs146562738	p.Arg284His	c.851G>A	missense	2.471e-05
17	39767404	.	p.Arg284Cys	c.850C>T	missense	3.295e-05
17	39767404	.	p.Arg284Ser	c.850C>A	missense	8.236e-06
17	39767405	.	p.Ser283Arg	c.849C>A	missense	8.236e-06
17	39767416	.	p.Val280Met	c.838G>A	missense	1.647e-05
17	39767419	.	p.Gly279Ser	c.835G>A	missense	3.295e-05
17	39767419	.	p.Gly279Arg	c.835G>C	missense	8.237e-06
17	39767421	.	p.Pro278Leu	c.833C>T	missense	8.237e-06
17	39767424	.	p.Ala277Val	c.830C>T	missense	1.647e-05
17	39767425	.	p.Ala277Thr	c.829G>A	missense	8.237e-06
17	39767432	rs141302209	p.Met274Ile	c.822G>T	missense	2.471e-05
17	39767455	.	p.Gly267Ser	c.799G>A	missense	3.295e-05
17	39767457	.	p.Thr266Asn	c.797C>A	missense	2.471e-05
17	39767599	.	p.Glu257Lys	c.769G>A	missense	0.0001977
17	39767602	.	p.Glu256Lys	c.766G>A	missense	8.238e-06
17	39767613	.	p.Arg252Thr	c.755G>C	missense	8.237e-06
17	39767622	.	p.Ala249Val	c.746C>T	missense	0.0004448
17	39767641	.	p.Gly243Ser	c.727G>A	missense	1.648e-05
17	39767644	.	p.Glu242Lys	c.724G>A	missense	4.119e-05
17	39767656	.	p.Glu238Lys	c.712G>A	missense	1.648e-05
17	39767660	.	p.Asp236Glu	c.708C>A	missense	8.239e-06
17	39767664	.	p.Thr235Asn	c.704C>A	missense	8.239e-06
17	39767664	.	p.Thr235Ser	c.704C>G	missense	1.648e-05
17	39767671	.	p.Ala233Ser	c.697G>T	missense	2.472e-05
17	39767694	rs142812826	p.Arg225Gln	c.674G>A	missense	0.0002226
17	39767695	.	p.Arg225Trp	c.673C>T	missense	8.244e-06
17	39767697	.	p.Arg224His	c.671G>A	missense	8.244e-06
17	39767713	.	p.Asp219Asn	c.655G>A	missense	4.947e-05
17	39767715	.	p.Ala218Asp	c.653C>A	missense	7.421e-05
17	39767724	rs147423442	p.Thr215Ser	c.644C>G	missense	0.003389
17	39767730	.	p.Arg213Gln	c.638G>A	missense	8.247e-06
17	39767731	rs148173278	p.Arg213Trp	c.637C>T	missense	0.0007175
17	39767736	rs143374360	p.Ala211Val	c.632C>T	missense	4.124e-05
17	39767741	.	p.Glu209Asp	c.627A>T	missense	7.423e-05
17	39767748	.	p.Glu207Gly	c.620A>G	missense	8.265e-06
17	39767751	.	p.Tyr206Cys	c.617A>G	missense	2.48e-05
17	39767907	.	p.Asp200Asn	c.598G>A	missense	9.912e-06
17	39767909	rs144984779	p.Ala199Val	c.596C>T	missense	0.001495
17	39767912	.	p.Ala198Val	c.593C>T	missense	9.976e-06
17	39767928	.	p.Asp193Tyr	c.577G>T	missense	1.019e-05
17	39767930	.	p.Ile192Thr	c.575T>C	missense	1.021e-05
17	39767948	.	p.Ala186Val	c.557C>T	missense	8.447e-05
17	39767948	.	p.Ala186Gly	c.557C>G	missense	1.056e-05
17	39767949	rs148632325	p.Ala186Thr	c.556G>A	missense	0.0001793
17	39767966	rs142750223	p.Ala180Val	c.539C>T	missense	0.002709
17	39767969	.	p.Ile179Thr	c.536T>C	missense	1.099e-05
17	39768410	.	p.Lys177Asn	c.531G>C	missense	8.236e-06
17	39768412	.	p.Lys177Glu	c.529A>G	missense	4.118e-05
17	39768416	.	p.Arg175Ser	c.525G>T	missense	6.589e-05
17	39768423	.	p.Asp173Gly	c.518A>G	missense	2.471e-05
17	39768472	rs139139482	p.Arg157Trp	c.469C>T	missense	0.00014
17	39768600	.	p.Val114Gly	c.341T>G	missense	1.648e-05
17	39768624	.	p.Phe106Ser	c.317T>C	missense	8.239e-06
17	39768642	rs140537366	p.Ala100Gly	c.299C>G	missense	0.0001902
17	39768647	.	p.Leu98Phe	c.294G>T	missense	8.295e-06
17	39768649	.	p.Leu98Val	c.292T>G	missense	8.304e-06
17	39768658	.	p.Gly95Arg	c.283G>C	missense	2.534e-05
17	39768658	.	p.Gly95Ser	c.283G>A	missense	8.447e-06
17	39768659	rs150457351	p.Phe94Leu	c.282C>G	missense	2.54e-05
17	39768729	rs144088254	p.Gly71Ala	c.212G>C	missense	0.003501
17	39768729	rs144088254	p.Gly71Val	c.212G>T	missense	2.357e-05
17	39768733	.	p.Gly70Ser	c.208G>A	missense	3.615e-05
17	39768738	.	p.Tyr68Ser	c.203A>C	missense	1.213e-05
17	39768742	rs62066634	p.Gly67Ser	c.199G>A	missense	0.006547
17	39768748	.	p.Gly65Arg	c.193G>C	missense	1.299e-05
17	39768754	.	p.Gly63Arg	c.187G>A	missense	1.343e-05
17	39768756	.	p.Cys62Tyr	c.185G>A	missense	0.0001381
17	39768760	.	p.Ala61Thr	c.181G>A	missense	1.382e-05
17	39768766	.	p.Gly59Arg	c.175G>C	missense	2.837e-05
17	39768768	.	p.Ser58Phe	c.173C>T	missense	1.455e-05
17	39768769	.	p.Ser58Ala	c.172T>G	missense	1.453e-05
17	39768778	.	p.Arg55Cys	c.163C>T	missense	0.0001202
17	39768787	.	p.Val52Ile	c.154G>A	missense	1.572e-05
17	39768789	.	p.Ser51Cys	c.152C>G	missense	1.584e-05
17	39768790	.	p.Ser51Pro	c.151T>C	missense	1.589e-05
17	39768796	.	p.Gly49Ser	c.145G>A	missense	3.303e-05
17	39768802	.	p.Gly47Arg	c.139G>A	missense	0.0001514
17	39768808	.	p.Thr45Ala	c.133A>G	missense	1.705e-05
17	39768816	.	p.Ala42Asp	c.125C>A	missense	5.199e-05
17	39768816	.	p.Ala42Val	c.125C>T	missense	1.733e-05
17	39768819	.	p.Arg41His	c.122G>A	missense	0.0001229
17	39768820	rs111383277	p.Arg41Cys	c.121C>T	missense	0.02384
17	39768831	.	p.Gly37Glu	c.110G>A	missense	1.82e-05
17	39768831	.	p.Gly37Val	c.110G>T	missense	1.82e-05
17	39768841	.	p.Val34Ile	c.100G>A	missense	5.499e-05
17	39768843	.	p.Ser33Cys	c.98C>G	missense	1.837e-05
17	39768846	.	p.Ser32Phe	c.95C>T	missense	5.522e-05
17	39768852	.	p.Arg30His	c.89G>A	missense	1.943e-05
17	39768853	.	p.Arg30Cys	c.88C>T	missense	1.911e-05
17	39768854	.	p.Ser29Arg	c.87C>A	missense	5.721e-05
17	39768868	.	p.Gly25Arg	c.73G>A	missense	3.904e-05
17	39768874	rs7226192	p.Gly23Ser	c.67G>A	missense	0.007897
17	39768880	.	p.Gly21Arg	c.61G>A	missense	3.844e-05
17	39768881	.	p.Ile20Met	c.60C>G	missense	1.92e-05
17	39768886	.	p.Gly19Ser	c.55G>A	missense	1.884e-05
17	39768924	.	p.Arg6Leu	c.17G>T	missense	5.825e-05
17	39768925	.	p.Arg6Cys	c.16C>T	missense	1.948e-05
17	39768933	.	p.Thr3Ile	c.8C>T	missense	4.044e-05
17	39768936	.	p.Thr2Asn	c.5C>A	missense	8.155e-05
17	39768936	.	p.Thr2Ser	c.5C>G	missense	2.039e-05

## Sheet: K17
Table S1: K14, K10, K16 and K17 missense mutated variants retrieved from ExAC database.
The mutated sequences identical both in our study and ExAC database are indicated by bolded words.
Chrom	Position	RSID	Protein Consequence	Transcript Consequence	Annotation	Allele Frequency
17	39775851	.	p.Arg432Cys	c.1294C>T	missense	9.086e-05
17	39775851	.	p.Arg432Gly	c.1294C>G	missense	8.26e-06
17	39775860	.	p.Gln429Lys	c.1285C>A	missense	3.301e-05
17	39775874	rs148013099	p.Arg424His	c.1271G>A	missense	0.0002145
17	39775874	rs148013099	p.Arg424Leu	c.1271G>T	missense	0.0001402
17	39775875	.	p.Arg424Cys	c.1270C>T	missense	1.65e-05
17	39775908	.	p.Glu413Lys	c.1237G>A	missense	8.244e-06
17	39775916	.	p.Thr410Asn	c.1229C>A	missense	1.649e-05
17	39775919	.	p.Arg409His	c.1226G>A	missense	8.245e-06
17	39775920	.	p.Arg409Cys	c.1225C>T	missense	4.122e-05
17	39775925	.	p.Gln407Arg	c.1220A>G	missense	8.246e-06
17	39775926	.	p.Gln407Glu	c.1219C>G	missense	8.246e-06
17	39775928	.	p.Arg406His	c.1217G>A	missense	8.247e-06
17	39775932	.	p.Thr405Ser	c.1213A>T	missense	9.073e-05
17	39775934	.	p.Thr404Asn	c.1211C>A	missense	8.248e-06
17	39775937	.	p.Val403Ala	c.1208T>C	missense	8.248e-06
17	39775940	.	p.Pro402Leu	c.1205C>T	missense	2.475e-05
17	39776788	.	p.Pro402Ser	c.1204C>T	missense	8.268e-05
17	39776788	.	p.Pro402Ala	c.1204C>G	missense	8.268e-06
17	39776794	.	p.Lys400Glu	c.1198A>G	missense	8.268e-06
17	39776802	rs141710767	p.Gln397Leu	c.1190A>T	missense	2.482e-05
17	39776915	.	p.Ala393Thr	c.1177G>A	missense	1.67e-05
17	39776918	.	p.Asp392Tyr	c.1174G>T	missense	8.344e-06
17	39776918	.	p.Asp392Asn	c.1174G>A	missense	8.344e-06
17	39776936	.	p.Arg386Cys	c.1156C>T	missense	1.666e-05
17	39776938	.	p.Arg385His	c.1154G>A	missense	1.665e-05
17	39776939	.	p.Arg385Cys	c.1153C>T	missense	0.0001081
17	39776958	.	p.Glu378Asp	c.1134G>C	missense	2.486e-05
17	39776965	rs150564761	p.Arg376Gln	c.1127G>A	missense	0.0001491
17	39776966	.	p.Arg376Trp	c.1126C>T	missense	9.939e-05
17	39776968	.	p.Thr375Met	c.1124C>T	missense	1.656e-05
17	39776971	.	p.Lys374Arg	c.1121A>G	missense	1.656e-05
17	39777017	.	p.Glu359Lys	c.1075G>A	missense	1.654e-05
17	39777022	.	p.Arg357His	c.1070G>A	missense	1.654e-05
17	39777023	.	p.Arg357Cys	c.1069C>T	missense	4.962e-05
17	39777028	.	p.Gln355Arg	c.1064A>G	missense	8.27e-06
17	39777031	rs139939142	p.Ala354Val	c.1061C>T	missense	1.654e-05
17	39777046	.	p.Val349Glu	c.1046T>A	missense	8.27e-06
17	39777047	rs142267571	p.Val349Met	c.1045G>A	missense	0.001298
17	39777070	.	p.Gln341Arg	c.1022A>G	missense	8.271e-06
17	39777083	rs143477910	p.Val337Met	c.1009G>A	missense	0.0001489
17	39777085	.	p.Cys336Phe	c.1007G>T	missense	8.272e-06
17	39777088	.	p.Tyr335Cys	c.1004A>G	missense	8.274e-06
17	39777092	rs146280868	p.Arg334Cys	c.1000C>T	missense	4.965e-05
17	39777106	.	p.Ala329Val	c.986C>T	missense	4.141e-05
17	39777125	.	p.Ser323Pro	c.967T>C	missense	8.281e-06
17	39777128	rs149778356	p.Ala322Thr	c.964G>A	missense	0.0002236
17	39777233	rs145738125	p.Gln315His	c.945G>T	missense	4.121e-05
17	39777265	.	p.Arg305Cys	c.913C>T	missense	5.771e-05
17	39777276	rs142893574	p.Ser301Leu	c.902C>T	missense	4.123e-05
17	39777285	.	p.Ser298Ile	c.893G>T	missense	8.249e-06
17	39777292	.	p.Gly296Ser	c.886G>A	missense	8.25e-06
17	39777294	.	p.Ser295Thr	c.884G>C	missense	8.25e-06
17	39777297	.	p.Gln294Arg	c.881A>G	missense	8.251e-06
17	39777327	.	p.Arg284Leu	c.851G>T	missense	2.484e-05
17	39777327	.	p.Arg284His	c.851G>A	missense	1.656e-05
17	39777865	.	p.Glu272Lys	c.814G>A	missense	4.942e-05
17	39777867	.	p.Ala271Val	c.812C>T	missense	8.237e-06
17	39777874	.	p.Lys269Glu	c.805A>G	missense	2.471e-05
17	39777876	.	p.Arg268His	c.803G>A	missense	3.295e-05
17	39777876	.	p.Arg268Leu	c.803G>T	missense	2.471e-05
17	39777877	.	p.Arg268Cys	c.802C>T	missense	2.471e-05
17	39777888	.	p.Ala264Val	c.791C>T	missense	8.237e-06
17	39777889	.	p.Ala264Ser	c.790G>T	missense	8.237e-06
17	39777900	.	p.Tyr260Cys	c.779A>G	missense	8.237e-06
17	39777904	.	p.Gln259Lys	c.775C>A	missense	8.237e-06
17	39777910	.	p.Arg257Cys	c.769C>T	missense	4.118e-05
17	39777911	.	p.Met256Ile	c.768G>A	missense	8.237e-06
17	39777919	.	p.Asn254Tyr	c.760A>T	missense	8.237e-06
17	39777925	.	p.Ile252Val	c.754A>G	missense	8.237e-06
17	39777927	.	p.Arg251His	c.752G>A	missense	8.237e-06
17	39777928	rs139367104	p.Arg251Cys	c.751C>T	missense	0.0001977
17	39777930	.	p.Ser250Thr	c.749G>C	missense	2.471e-05
17	39777935	.	p.Asp248Glu	c.744C>G	missense	8.237e-06
17	39777940	rs141092585	p.Val247Met	c.739G>A	missense	4.942e-05
17	39777945	.	p.Pro245Arg	c.734C>G	missense	8.237e-06
17	39777952	.	p.Ala243Thr	c.727G>A	missense	8.237e-06
17	39777955	.	p.Asp242His	c.724G>C	missense	4.118e-05
17	39777958	.	p.Met241Val	c.721A>G	missense	2.471e-05
17	39777982	.	p.Val233Leu	c.697G>T	missense	8.238e-06
17	39777990	rs137961542	p.Arg230Gln	c.689G>A	missense	9.062e-05
17	39777990	rs137961542	p.Arg230Pro	c.689G>C	missense	8.238e-06
17	39777997	.	p.Ala228Thr	c.682G>A	missense	8.239e-06
17	39777998	rs147053246	p.Asn227Lys	c.681C>A	missense	8.239e-06
17	39778612	rs140804147	p.Glu223Lys	c.667G>A	missense	0.007235
17	39778629	.	p.Tyr217Ser	c.650A>C	missense	8.268e-06
17	39778630	.	p.Tyr217His	c.649T>C	missense	8.267e-06
17	39778639	.	p.Glu214Lys	c.640G>A	missense	8.265e-06
17	39778647	.	p.Leu211His	c.632T>A	missense	8.262e-06
17	39778670	rs113335985	p.Asp203Glu	c.609C>A	missense	1.65e-05
17	39778672	.	p.Asp203Asn	c.607G>A	missense	2.475e-05
17	39778691	rs182165448	p.Glu196Asp	c.588G>C	missense	6.597e-05
17	39778702	.	p.Val193Leu	c.577G>C	missense	2.474e-05
17	39778707	.	p.Arg191Leu	c.572G>T	missense	5.773e-05
17	39778707	.	p.Arg191His	c.572G>A	missense	1.649e-05
17	39778713	.	p.Gly189Val	c.566G>T	missense	8.248e-06
17	39778723	.	p.Asp186Asn	c.556G>A	missense	8.249e-06
17	39778731	.	p.Val183Ala	c.548T>C	missense	1.651e-05
17	39778734	.	p.Ser182Asn	c.545G>A	missense	8.256e-06
17	39778740	.	p.Arg180His	c.539G>A	missense	3.305e-05
17	39778747	.	p.Ala178Thr	c.532G>A	missense	8.268e-06
17	39778747	.	p.Ala178Ser	c.532G>T	missense	8.268e-06
17	39778753	.	p.Glu176Lys	c.526G>A	missense	8.279e-06
17	39778758	.	p.Glu174Gly	c.521A>G	missense	8.293e-06
17	39779205	.	p.Thr171Ile	c.512C>T	missense	3.295e-05
17	39779208	.	p.Arg170His	c.509G>A	missense	2.471e-05
17	39779209	rs115084509	p.Arg170Cys	c.508C>T	missense	0.001961
17	39779211	.	p.Phe169Cys	c.506T>G	missense	8.238e-06
17	39779230	rs185719691	p.Arg163Gly	c.487C>G	missense	8.238e-06
17	39779230	rs185719691	p.Arg163Cys	c.487C>T	missense	2.471e-05
17	39779256	.	p.Asn154Ser	c.461A>G	missense	8.238e-06
17	39779269	.	p.Val150Met	c.448G>A	missense	1.648e-05
17	39779277	.	p.Thr147Ile	c.440C>T	missense	4.944e-05
17	39779281	.	p.Leu146Phe	c.436C>T	missense	1.648e-05
17	39779284	.	p.Ile145Phe	c.433A>T	missense	3.296e-05
17	39780376	.	p.Arg129His	c.386G>A	missense	6.628e-05
17	39780377	.	p.Arg129Cys	c.385C>T	missense	3.31e-05
17	39780377	.	p.Arg129Gly	c.385C>G	missense	1.655e-05
17	39780383	.	p.Pro127Ser	c.379C>T	missense	6.68e-05
17	39780388	.	p.Pro125Arg	c.374C>G	missense	8.361e-06
17	39780388	.	p.Pro125Leu	c.374C>T	missense	3.345e-05
17	39780389	.	p.Pro125Thr	c.373C>A	missense	8.306e-06
17	39780412	.	p.Arg117His	c.350G>A	missense	2.474e-05
17	39780413	.	p.Arg117Cys	c.349C>T	missense	1.649e-05
17	39780413	.	p.Arg117Gly	c.349C>G	missense	8.246e-06
17	39780430	.	p.Glu111Ala	c.332A>C	missense	8.241e-06
17	39780443	rs150004075	p.Glu107Lys	c.319G>A	missense	0.001846
17	39780452	.	p.Ala104Thr	c.310G>A	missense	8.24e-06
17	39780455	.	p.Arg103Cys	c.307C>T	missense	2.472e-05
17	39780476	.	p.Ala96Ser	c.286G>T	missense	9.066e-05
17	39780495	.	p.Gln89His	c.267G>C	missense	8.239e-06
17	39780529	.	p.Gly78Glu	c.233G>A	missense	1.65e-05
17	39780541	.	p.Gly74Val	c.221G>T	missense	0.0001322
17	39780542	.	p.Gly74Arg	c.220G>A	missense	8.271e-06
17	39780549	.	p.Ser71Arg	c.213C>A	missense	0.0001327
17	39780559	.	p.Gly68Asp	c.203G>A	missense	8.285e-06
17	39780576	.	p.Ser62Arg	c.186C>G	missense	8.327e-06
17	39780578	.	p.Ser62Cys	c.184A>T	missense	4.163e-05
17	39780580	rs142502852	p.Tyr61Cys	c.182A>G	missense	8.335e-06
17	39780583	.	p.Cys60Ser	c.179G>C	missense	9.177e-05
17	39780594	.	p.Ser56Arg	c.168C>A	missense	8.391e-06
17	39780601	.	p.Gly54Val	c.161G>T	missense	0.0004724
17	39780605	.	p.Gly53Arg	c.157G>A	missense	7.622e-05
17	39780608	.	p.Leu52Val	c.154C>G	missense	8.476e-06
17	39780611	.	p.Thr51Ala	c.151A>G	missense	1.702e-05
17	39780611	.	p.Thr51Ser	c.151A>T	missense	1.702e-05
17	39780622	.	p.Gly47Val	c.140G>T	missense	8.617e-06
17	39780631	rs147943933	p.Ser44Phe	c.131C>T	missense	8.707e-06
17	39780637	.	p.Leu42Pro	c.125T>C	missense	0.0002216
17	39780646	.	p.Ser39Phe	c.116C>T	missense	7.134e-05
17	39780650	.	p.Gly38Ser	c.112G>A	missense	4.499e-05
17	39780655	.	p.Gly36Val	c.107G>T	missense	9.065e-06
17	39780661	.	p.Gly34Asp	c.101G>A	missense	8.191e-05
17	39780673	.	p.Arg30Pro	c.89G>C	missense	0.0009445
17	39780673	.	p.Arg30Gln	c.89G>A	missense	0.0003484
17	39780674	.	p.Arg30Trp	c.88C>T	missense	2.753e-05
17	39780677	.	p.Cys29Arg	c.85T>C	missense	1.836e-05
17	39780682	.	p.Thr27Asn	c.80C>A	missense	4.603e-05
17	39780685	.	p.Arg26Leu	c.77G>T	missense	9.254e-06
17	39780685	.	p.Arg26His	c.77G>A	missense	1.851e-05
17	39780686	.	p.Arg26Cys	c.76C>T	missense	5.545e-05
17	39780691	.	p.Ser24Leu	c.71C>T	missense	5.551e-05
17	39780697	.	p.Gly22Asp	c.65G>A	missense	9.305e-06
17	39780700	.	p.Gly21Ala	c.62G>C	missense	1.859e-05
17	39780707	.	p.Gly19Ser	c.55G>A	missense	5.601e-05
17	39780707	.	p.Gly19Arg	c.55G>C	missense	9.335e-06
17	39780715	.	p.Gly16Ala	c.47G>C	missense	9.364e-06
17	39780736	.	p.Thr9Asn	c.26C>A	missense	9.541e-06
17	39780742	.	p.Gln7Arg	c.20A>G	missense	9.648e-06
17	39780745	.	p.Arg6His	c.17G>A	missense	9.727e-06
17	39780746	.	p.Arg6Cys	c.16C>T	missense	0.0003314
17	39780747	.	p.Ile5Met	c.15C>G	missense	4.869e-05
17	39780752	rs111676549	p.Ser4Thr	c.10T>A	missense	0.01435
